# Supplementary material for: Phytochemical Characterization for Quality Control of Phyllostachys pubescens Leaves Using High-Performance Liquid Chromatography Coupled with Diode Array Detector and Tandem Mass Detector
Source: Plants (Basel). 2021 Dec 24;11(1):50. doi: 10.3390/plants11010050 (PMC8747080; doi:10.3390/plants11010050)
Supplement: Supplementary file 1 [file plants-11-00050-s001.zip]

Archive with 1 entries (1 files):
- plants-1514487-supplementary.pdf
